# Supplementary material for: A Structural and Dynamic Analysis of the Partially Disordered Polymerase-Binding Domain in RSV Phosphoprotein
Source: Biomolecules. 2021 Aug 17;11(8):1225. doi: 10.3390/biom11081225 (PMC8392014; doi:10.3390/biom11081225)
Supplement: Supplementary file 1 [file biomolecules-11-01225-s001.zip]

Archive with 1 entries (1 files):
- biomolecules-1319691-supplementary.pdf
